# Supplementary material for: Conditional Creation and Rescue of Nipbl-Deficiency in Mice Reveals Multiple Determinants of Risk for Congenital Heart Defects
Source: PLoS Biol. 2016 Sep 8;14(9):e2000197. doi: 10.1371/journal.pbio.2000197 (PMC5016002; doi:10.1371/journal.pbio.2000197)
Supplement: S1 Data — (XLSX) [file pbio.2000197.s001.xlsx]

## Sheet: Sample Numbers
Sample numbers. Sample numbers (N) are organized by figure, and segregated by genotype. In addition, when Chi square analysis was used for statistical analysis, the relevant contingency tables are shown.
Fig 1							S1 Fig
A	E13.5 ventricular septum						E10	Gene	Wildtype	Nipbl+/-
			N					Amot	4	7
		Wildtype	7					Arghap28	4	7
		Nipbl +/-	13					Bmp4	4	7
								Ccnd1	4	7
B	QPCR	Hand1	Wildtype	Nipbl+/-				Cfc	4	8
		E10	4	8				Cited2	4	7
		E10.5	3	5				Fgf10	4	7
		E12.5	3	7				FoxA 2	4	7
		E13.5	14	7				Gata4	4	7
								Hand2	4	8
		Pitx2c	Wildtype	Nipbl+/-				Hey2	4	7
		E10	4	7				Irx4	4	7
		E10.5	3	5				Lefty1	4	7
		E12.5	3	6				Mef2c	4	7
								Msx2	4	7
		Myc	Wildtype	Nipbl+/-				Myh6	4	7
		E10	4	8				Nkx2-5	4	7
		E10.5	3	6				Nppa	4	7
								Sall4	4	7
		Mef2c	Wildtype	Nipbl+/-				Snai2	4	7
		E10	4	7				Tbx5	4	7
		E10.5	7	7				Tmem88	4	7
		E13.5	14	7
							E10.5	Gene	Wildtype	Nipbl+/-
C	Hand1 ISH		N					Cfc	3	6
		Wildtype	9					Cited2	3	6
		Nipbl +/-	8					Foxa2	3	6
								Foxc2	7	7
D	Ventricle		N					Gata4	3	6
	Diameters	Wildtype	7					Hand2	3	6
		Nipbl +/-	5					Irx5	3	6
								Lefty1	3	6
E	OPT		N					Mef2c	7	7
		Wildtype	6					Nipbl	3	6
		Nipbl +/-	6					Nkx2-5	3	6
								Nppa	7	7
F	Nkx2.5 ISH		N					Sall4	3	6
		Wildtype	3					Snai2	3	6
		Nipbl +/-	2					Tbx2	3	6
								Tbx5	3	6
G	Mesp1 ISH		N
		Wildtype	5				E12.5	Gene	Wildtype	Nipbl+/-
		Nipbl +/-	5					Hand2	3	6
								Snai2	3	6
Fig 2							E13.5	Gene	Wildtype	Nipbl+/-
								FoxA2	14	6
B	weight		N					FoxC2	13	7
	scatter plot	Wildtype male	4					Gata4	14	7
		Wildtype female	4					Hand2	14	7
		Nipbl FLEX/+ male	2					Irx5	14	7
		Nipbl FLEX/+ female	1					Jag1	14	7
								Mef2c	14	7
	qPCR		N					Myh6	14	7
		Wildtype	6					Nkx2-5	14	7
		Nipbl FLEX/+	8					Nppa	14	7
								Tbx5	14	7
C	weight		N
	scatter plot	Wildtype male	15
		Wildtype female	4				S3 Fig
		Nipbl Flox/+ male	14
		Nipbl Flox/+ female	4				A		N
								Wildtype	104
	qPCR		N					Nipbl FLEX/+	4
		Wildtype	7					Nipbl FLEX/+ (Died)	10
		Nipbl Flox/+	8					Not genotyped	54
D	weight		N				B		N
	scatter plot	Wildtype male	7					Wildtype	36
		Wildtype female	3					Nipbl Flox/+	22
		Nipbl Flrt/+ male	13
		Nipbl Flrt/+ female	6				C		N
								Wildtype	34
	qPCR		N					Nipbl Flrt/+	26
		Wildtype	6
		Nipbl Flrt/+	6
							S4 Fig
E	weight		N
	scatter plot	Wildtype male	4				B,C		N
		Wildtype female	3				E,F	Wildtype	9
		Nipbl FIN/+ male	7				G	Nipbl FLEX/+	11
		Nipbl FIN/+ female	4
	qPCR		N				S5 Fig
		Wildtype	6
		Nipbl FIN/+	7					N
							Nkx2-5 +/+	7
							Nkx2-5 Cre/+	5
Fig 3 (N's appear in actual figure)
		N
	Wildtype	17
	Nipbl +/-	20
		N
	Wildtype	35
	Nipbl FLEX/+	59
	data pooled from experiments in Fig. 6
		N
	Wildtype	29
	Nipbl Flox/+	48
	data pooled from experiments in Fig. 5
Fig 5 (combined N's appear in actual figure)
A	Parental Cross:		N
	Nipbl Flox/+	Wildtype	7
	x Nanog-Cre	Nipbl Flox/+	16*	Combined:	41
		Nanog-cre	18*
		Nipbl Flox/+; Nanog-Cre	24*
B	Parental Cross:		N
	Nipbl Flox/+	Wildtype	10
	x cTnt-Cre	Nipbl Flox/+	12	Combined:	33
		cTnt-cre	10*
		Nipbl Flox/+; cTnt-Cre	31*
C	Parental Cross:		N
	Nipbl Flox/+	Wildtype	4
	x Sox17-2A-iCre	Nipbl Flox/+	11	Combined:	32
		Sox17-2A-iCre	17
		Nipbl Flox/+; Sox17-2A-iCre	31*
D	Parental Cross:		N
	Nipbl Flox/+	Wildtype	3
	x FoxA2-2A-iCre	Nipbl Flox/+	5	Combined:	20
		FoxA2-2A-iCre	12
		Nipbl Flox/+; FoxA2-2A-iCre	20*
E	Parental Cross:		N
	Nipbl Flox/+	Wildtype	5
	x Wnt1-Cre	Nipbl Flox/+	4	Combined:	15
		Wnt1-cre	6
		Nipbl Flox/+; Wnt1-Cre	14
			* Defects were observed
	Chi Square analysis (6x2 contingency table) show that the frequency of heart defects observed in conditional Nipbl-deficient animals are indistinguishable from globally Nipbl-deficient animals
	Nipbl deficiency status	Genotype	Defect	No Defect
	Global	Nipbl +/-	6	14
	Global	Nipbl FLEX/+	17	42
	Global	Nipbl Flox/+; Nanog-Cre	8	16
	Conditional	Nipbl Flox/+; cTnt-Cre	6	14
	Conditional	Nipbl Flox/+; Sox17-2A-iCre	8	23
	Conditional	Nipbl Flox/+; FoxA2-2A-iCre	5	14
			Chi square, P=0.994
Fig 6
A-D	Parental Cross:		N	Defect	No Defect
	Nipbl FLEX/+	Wildtype	7	0	7	Chi Square, Not Applicable
	x Nanog-Cre	Nanog-cre	8	0	8
		Nipbl FLEX/+; Nanog-Cre	11	0	11
		Nipbl FLEX/+	11*
	Parental Cross:		N	Defect	No Defect
	Nipbl FLEX/+	Wildtype	3	0	3	Chi Square, P>0.78
	x cTnt-cre	cTnt-cre	6	0	6	(3x2 contingency table)
		Nipbl FLEX/+; cTnt-Cre	19*	1	18
		Nipbl FLEX/+	21*
	Parental Cross:		N	Defect	No Defect
	Nipbl FLEX/+	Wildtype	16	0	16	Chi Square, P>0.51
	x Sox17-icre	Sox17-icre	10	0	10	(3x2 contingency table)
		Nipbl FLEX/+; Sox17-2A-iCre	20*	1	19
		Nipbl FLEX/+	16*
	Nipbl FLEX/+		N
	x CD1 (wildtype)	Wildtype	9
		Nipbl FLEX/+	11*
		Combined
		Nipbl FLEX/+:	59*
			* Defects were observed
		Chi Square analysis (4x2 contingency table) show frequency of heart defects in Nipbl FLEX/+ embryos from multiple crosses are indistinguishable from one another and can, therefore, be combined
		Genotype	Defect	No Defect
		Nipbl FLEX/+ (from Nanog-Cre cross)	4	7
		Nipbl FLEX/+ (from cTnt-Cre cross)	5	16
		Nipbl FLEX/+ (from Sox17-2A-iCre cross)	5	11
		Nipbl FLEX/+ (from Wildtype cross)	3	8
		Chi square, P=0.892
Fig 7
B		N
	Wildtype	31
	Nipbl FLEX/+	22
	cTnt-cre	18
	Nipbl FLEX/+; cTnt-Cre	14
C		N
	Wildtype	25
	Nipbl FLEX/+	18
	Sox17-icre	16
	Nipbl FLEX/+; Sox17-2A-iCre	22
D		N
	Wildtype	21
	Nipbl Flox/+	14
	cTnt-cre	30
	Nipbl Flox/+; cTnt-Cre	15
E		N
	Wildtype	19
	Nipbl Flox/+	10
	Sox17-icre	20
	Nipbl Flox/+; Sox17-2A-iCre	13
F		N
	Nipbl FLEX/+	9
	cTnt-cre	6
	Nipbl FLEX/+; cTnt-Cre	7
G		N
	Nipbl FLEX/+	6
	Sox17-icre	5
	Nipbl FLEX/+; Sox17-2A-iCre	5
H		N
	cTnt-cre	5
	Nipbl Flox/+; cTnt-Cre	5
I		N
	Sox17-icre	5
	Nipbl Flox/+; Sox17-2A-iCre	5
Fig 8
A-D		N
	Wildtype	7
	NKx2.5 +/-	9*
	Nipbl +/-	10*
	Nipbl +/-; Nkx2.5 +/-	12*
E		N
	Wildtype	5
	NKx2.5 +/-	5
	Nipbl +/-	5
	Nipbl +/-; Nkx2.5 +/-	6
		* Defects observed

## Sheet: Fig 1A
Figure 1A
Sample	Genotype	Ventricular Septum Observation
1	Wildtype	Fused
2	Wildtype	Fused
3	Wildtype	Fused
4	Wildtype	Fused
5	Wildtype	Fused
6	Wildtype	Fused
7	Wildtype	Contact, No Fusion
1	Nipbl +/-	Fused
2	Nipbl +/-	Fused
3	Nipbl +/-	Fused
4	Nipbl +/-	Contact, No Fusion
5	Nipbl +/-	Contact, No Fusion
6	Nipbl +/-	Contact, No Fusion
7	Nipbl +/-	Contact, No Fusion
8	Nipbl +/-	Contact, No Fusion
9	Nipbl +/-	No Contact
10	Nipbl +/-	No Contact
11	Nipbl +/-	No Contact
12	Nipbl +/-	No Contact
13	Nipbl +/-	No Contact

## Sheet: Fig 1B
Figure 1B: Q-RT-PCR analysis: dCt values for each sample were obtained by subtracting the Ct value for beta-2 microglobulin (B2M) from the Ct value for each gene. Errors in dCt were calculated as standard errors of the mean (SEM). Each ddCt value was obtained by subtracting the mean dCt for each genotype from the mean dCt of the appropriate wildtype control. Expression relative to wildtype was ca…														Pitx2c E10														Myc E10														Mef2c E10
														Sample		Pitx2c Ct Mean		B2m Ct Mean	dCt	dCt mean	dCt SD	dCt SEM	2-ddCt	2-(ddCt-SEM)	2-(ddCt+SEM)			Sample		Myc Ct Mean		B2m Ct Mean	dCt	dCt mean	dCt SD	dCt SEM	2-ddCt	2-(ddCt-SEM)	2-(ddCt+SEM)			Sample		Mef2 Ct Mean		B2m Ct Mean	dCt	dCt mean	dCt SD
														Wildtype	1	24.056		19.4204	4.63555									Wildtype	1	23.9578		21.9845	1.97335									Wildtype	1	24.6281		22.6678	1.96027
															2	24.0821		19.5372	4.54497										2	24.0368		22.6017	1.43514										2	24.5609		23.0361	1.52475
															3	26.0684		21.05	5.01835										3	25.6675		24.0181	1.6494										3	26.3661		24.3749	1.99122
															4	24.9143		20.7749	4.1394	4.58456	0.36079	0.180395	1	1.13319	0.882461				4	24.6509		22.8948	1.7561	1.7035	0.223999	0.112	1	1.08073	0.925305				4	24.8888		23.4107	1.47814	1.7386	0.274785
														Nipbl +/-	1	24.3269		19.8179	4.50894									Nipbl +/-	1	23.0532		21.2295	1.82373									Nipbl +/-	1	25.0722		22.9558	2.11643
															2	23.8012		19.7185	4.08265										2	24.6149		22.3855	2.22944										2	24.7969		22.9661	1.83077
Hand1 E10															3	23.6597		19.4805	4.17918										3	24.1607		21.9034	2.2573										3	24.4429		22.7104	1.73252
Sample		Hand1 Ct Mean		B2m Ct Mean	dCt	dCt mean	dCt SD	dCt SEM	2-ddCt	2-(ddCt-SEM)	2-(ddCt+SEM)				4	24.7359		20.5836	4.15225										4	24.7225		22.7045	2.01805										4	25.3667		23.7822	1.58444
Wildtype	1	26.7701		21.7769	4.99318										5	24.3466		20.3183	4.02825										5	23.9075		21.73	2.17752										5	24.904		23.1323	1.77166
	2	26.4548		22.0706	4.3842										6	22.9802		18.9095	4.0707										6	23.5686		21.4111	2.15745										6	23.8522		22.3669	1.48538
	3	27.6724		23.4028	4.26964										7	23.026		18.6749	4.35109	4.19615	0.173623	0.0656233	1.30895	1.36987	1.25075				7	23.5987		21.2501	2.34863										7	23.7502		22.1048	1.64541	1.73809	0.203696
	4	27.0131		22.1289	4.88424	4.63281	0.359067	0.179533	1	1.13252	0.882989																		8	24.5232		22.6013	1.92193	2.11676	0.179335	0.0634046	0.750925	0.784663	0.718637
Nipbl +/-	1	25.9648		22.1092	3.85558
	2	26.6874		22.0253	4.66211									Pitx2c E10.5														Myc E10.5														Mef2c E10.5
	3	25.6257		21.7658	3.85993									Sample		Pitx2c Ct Mean		B2m Ct Mean	dCt	dCt mean	dCt SD	dCt SEM	2-ddCt	2-(ddCt-SEM)	2-(ddCt+SEM)			Sample		Myc Ct Mean		B2m Ct Mean	dCt	dCt mean	dCt SD	dCt SEM	2-ddCt	2-(ddCt-SEM)	2-(ddCt+SEM)			Sample		Mef2c Ct Mean		B2m Ct Mean	dCt	dCt mean	dCt SD
	4	26.7887		22.5194	4.2693									Wildtype	1	27.8158		23.2691	4.54672									Wildtype	1	26.787		22.0339	4.75315									Wildtype	1	23.1734		20.7674	2.40601
	5	26.1166		21.6561	4.46051										2	27.8534		23.6308	4.22254										2	26.8992		22.5103	4.38889										2	21.5519		18.8746	2.67731
	6	25.5167		21.2577	4.25895										3	27.7572		23.5659	4.19127	4.32018	0.196815	0.113631	1	1.08195	0.924259				3	26.8981		22.3663	4.53182	4.55796	0.183532	0.105962	1	1.07621	0.929185				3	21.1427		18.6581	2.48462
	7	26.1762		21.1953	4.98086																																						4	21.6844		19.0134	2.67104
	8	26.6207		22.3585	4.2622	4.32618	0.37989	0.134311	1.23682	1.35749	1.12687			Nipbl +/-	1	27.6619		23.4261	4.23585									Nipbl +/-	1	26.8185		23.0438	3.77473										5	21.8766		19.3572	2.51946
															2	27.7784		23.9211	3.85732										2	27.1254		22.0813	5.04411										6	21.6337		19.7222	1.9115
															3	27.6729		23.7213	3.95162										3	27.3244		22.6209	4.70351										7	21.4226		19.1692	2.25348	2.41763	0.267628
Hand1 E10.5															4	27.8564		24.0833	3.77315										4	27.1928		22.3444	4.84843
Sample		Hand1 Ct Mean		B2m Ct Mean	dCt	dCt mean	dCt SD	dCt SEM	2-ddCt	2-(ddCt-SEM)	2-(ddCt+SEM)				5	27.6879		24.0384	3.64953	3.8935	0.2213	0.0989686	1.34414	1.43958	1.25502				5	27.2838		22.835	4.44885									Nipbl +/-	1	21.573		19.169	2.404
Wildtype	1	22.9588		21.226	1.73277																								6	27.4613		22.6462	4.81517	4.6058	0.451594	0.184362	0.967382	1.09925	0.851333				2	23.4379		20.6656	2.77223
	2	22.9291		21.1753	1.75376																																						3	21.8134		19.2346	2.57877
	3	22.3865		20.8258	1.56075	1.68242	0.105896	0.0611389	1	1.04329	0.958507			Pitx2c E12.5																													4	21.5468		19.5369	2.00995
														Sample		Pitx2c Ct Mean		B2m Ct Mean	dCt	dCt mean	dCt SD	dCt SEM	2-ddCt	2-(ddCt-SEM)	2-(ddCt+SEM)																		5	21.4927		18.8887	2.604
Nipbl +/-	1	22.1483		20.7836	1.36468									Wildtype	1	25.2601		19.8563	5.40377																								6	22.0096		19.9155	2.0941
	2	22.0788		20.977	1.10189										2	25.2538		20.247	5.00688																								7	21.76		19.3919	2.36811	2.40445	0.276508
	3	22.4991		21.0733	1.42579										3	25.0869		19.9736	5.11334	5.17467	0.20543	0.118605	1	1.08568	0.921078
	4	23.0194		21.6827	1.33673
	5	22.2098		21.4591	0.750694	1.19596	0.277587	0.124141	1.40101	1.5269	1.2855			Nipbl +/-	1	25.342		20.1672	5.17481
															2	25.2851		20.0177	5.26735
															3	25.5771		20.341	5.23608
Hand1 E12.5															4	25.92		20.3727	5.54734																							Mef2c E13.5
Sample		Hand1 Ct Mean		B2m Ct Mean	dCt	dCt mean	dCt SD	dCt SEM	2-ddCt	2-(ddCt-SEM)	2-(ddCt+SEM)				5	25.0855		20.2871	4.79836																							Sample		Mef2c Ct Mean		B2m Ct Mean	dCt	dCt mean	dCt SD
Wildtype	1	23.8473		21.4109	2.43636										6	25.5765		20.7264	4.85011	5.14567	0.28041	0.114477	1.0203	1.10456	0.942467																	Wildtype	1	23.6404		20.6237	3.01669
	2	23.8169		21.6932	2.12367																																						2	23.6766		20.6076	3.06899
	3	23.8298		21.6729	2.15685	2.23896	0.171757	0.099164	1	1.07115	0.933574																																3	23.2557		20.2857	2.97003
																																											4	23.4649		20.3569	3.10798
Nipbl +/-	1	22.9653		21.2575	1.70779																																						5	23.4231		20.4637	2.9594
	2	23.6611		21.6652	1.99595																																						6	23.2258		20.3088	2.91703
	3	23.3708		21.6332	1.73761																																						7	23.4843		20.5231	2.96121
	4	23.731		21.7635	1.96749																																						8	23.0694		20.122	2.94746
	5	23.7866		21.7845	2.00212																																						9	23.2266		20.2634	2.96325
	6	23.2591		21.703	1.55606																																						10	23.5267		20.2226	3.30404
	7	23.4529		22.2233	1.22959	1.74237	0.283231	0.107051	1.41087	1.51955	1.30997																																11	23.4591		20.1489	3.31026
																																											12	23.6232		20.4814	3.14178
																																											13	23.519		20.2651	3.25398
Hand1 E13.5																																											14	23.7793		20.6081	3.17113	3.07809	0.13839
Sample		Hand1 Ct Mean		B2m Ct Mean	dCt	dCt mean	dCt SD	dCt SEM	2-ddCt	2-(ddCt-SEM)	2-(ddCt+SEM)
Wildtype	1	23.5498		18.5947	4.95508																																					Nipbl +/-	1	23.3227		20.3909	2.93176
	2	23.769		18.8343	4.9347																																						2	23.5033		20.3877	3.11564
	3	23.2792		18.2251	5.05416																																						3	23.2343		20.3209	2.91341
	4	23.5002		18.5653	4.93488																																						4	23.5008		20.3817	3.11904
	5	23.4371		18.4435	4.99358																																						5	23.1912		20.1656	3.02559
	6	23.3998		18.4485	4.9513																																						6	23.7168		20.5103	3.20647
	7	23.3722		18.3879	4.98429																																						7	23.3688		20.3319	3.0369	3.04983	0.105643
	8	23.2972		18.2578	5.03933
	9	23.2654		18.3768	4.88859
	10	23.0452		18.4042	4.64096
	11	23.0185		18.2547	4.76378
	12	23.0844		18.3931	4.69136
	13	23.1685		18.356	4.81244
	14	23.7846		18.6625	5.12214	4.9119	0.139083	0.0371716	1	1.0261	0.974564
Nipbl +/-	1	22.8478		18.332	4.51578
	2	23.1956		18.3714	4.82419
	3	23.0443		18.2635	4.78083
	4	22.7685		18.2136	4.55494
	5	22.7256		18.2766	4.44898
	6	23.0238		18.5781	4.44575
	7	22.6374		18.47	4.16731	4.53397	0.221878	0.0838622	1.29948	1.37725	1.22609
Statistical Analysis of Figure 1B
Results of individual t-tests are reported in Figure 1B, using P-value thresholds of 0.05 (asterisks) and 0.01 (double astersisks).
Although some correction for multiple hypothesis testing is warranted, we did not include this in the figure, because it is complicated by the fact that the data include multiple time points for the same genes (i.e. although there are 12 comparisons, there are not 12 independent hypotheses, since closely spaced time points are expected to be correlated). There are therefore several ways to approa…
Method 1. Simple Bonferroni correction based on 12 independent hypotheses (this method is inappropriately conservative, as it ignores expected correlations among time points for the same gene, but is included for the sake of comparison)
By this method, the criterion to reach a corrected P-value of 0.05 would be P=0.05/12 = 0.00417. By this criterion, only Hand1 at E13.5 shows a statistically significant difference from wildtype
Method 2. Treating each time point as a separate experiment; applying Bonferroni correction within each experiment to account for multiple testing of either 4 genes (E10, E10.5) or 2 genes (E12.5, E13.5).
By this method, the criterion to reach a corrected P-value of 0.05 would be either 0.0125 or 0.025, respectively. By this criterion, Hand1 is statistically significantly different from wildtype at both E12.5 and E13.5, and Myc is statistically significantly different from wildtype at E10.
Method 3. Pooling time points. Based on the expectation that data sampled at closely spaced time points are highly likely to be correlated, time point data were pooled for all four genes. Data were first normalized to the average dCt values of wildtype at the appropriate time point. Student's t-test was performed. Given that four genes are considered, the Bonferroni correction requires that the c…
By this method, both Hand1 and Pitx2 are significantly different from wildtype
Method 4. Testing the null hypothesis that, for a given gene, all timepoints are not significantly different from wildtype. In this case, what is in question is whether at least one of the time points for any of the genes tested is significant. Thus, the analysis begins with the simple Bonferroni-corrected threshold of P=0.05/12 = 0.00417, which was based on treating all genes indpendently, and t…
By this method, both Hand1 and Pitx2 are highly significantly different from wildtype; Myc comes very close (conjoint P-value =0.005126)
[truncated: 4 more columns]

## Sheet: Fig 1D
Figure 1D
Sample	Genotype	RV width (mm)	LV width (mm)
1	Wildtype	584.475	692.074
2	Wildtype	588.322	638.147
3	Wildtype	626.159	610.565
4	Wildtype	602.872	597.823
5	Wildtype	549.749	643.592
6	Wildtype	561.7	686.529
7	Wildtype	511.802	598.1
Mean		575.011	638.119
SEM		16.8027	17.5776
Sample	Genotype	RV width (mm)	LV width (mm)
1	Nipbl+/-	561.7	654.839
2	Nipbl+/-	548.061	637.302
3	Nipbl+/-	495.15	612.155
4	Nipbl+/-	435.179	621.453
5	Nipbl+/-	497.341	597.595
Mean		507.486	624.669
SEM		22.4376	9.9241

## Sheet: Fig 2B
Figure 2B
Weight					Nipbl Q-RT-PCR
Genotype	Sample	Gender	Weight (g) at 12 weeks		Sample		Nipbl Ct Mean		B2M Ct Mean	dCt	dCt mean	dCt SD	dCt SEM	2-ddCt	2-(ddCt-SEM)	2-(ddCt+SEM)
Wildtype	1	Female	30		Wildtype	1	22.54		20.31	2.23
Wildtype	2	Female	39.8			2	22.27		19.93	2.34
Wildtype	3	Female	31.7			3	22.73		20.32	2.41
Wildtype	4	Female	34.2			4	22.12		19.7	2.42
Wildtype	1	Male	56.4			5	21.98		19.99	1.99
Wildtype	2	Male	55.2			6	22.09		19.83	2.26	2.275	0.159342	0.0650513	1	1.04612	0.955911
Wildtype	3	Male	54.3
Wildtype	4	Male	57.2		Nipbl FLEX/+	1	23.39		20.13	3.26
Nipbl FLEX/+	1	Female	18.4			2	22.51		19.78	2.73
Nipbl FLEX/+	1	Male	29.4			3	23.27		20.49	2.78
Nipbl FLEX/+	2	Male	24.5			4	22.96		19.99	2.97
						5	23.12		20.21	2.91
						6	23.46		20.57	2.89
						7	23.29		20.19	3.1
						8	22.94		19.89	3.05	2.96125	0.173406	0.0613083	0.621467	0.648446	0.595611
					Q-RT-PCR analysis: dCt values for each sample were obtained by subtracting the Ct value for beta-2 microglobulin (B2M) from the Ct value for Nipbl. Errors in dCt were calculated as standard errors of the mean (SEM). Each ddCt value was obtained by subtracting the mean dCt for Nipbl from the mean dCt of the wildtype control. Expression relative to wildtype was calculated as 2-(ddCt). The columns l…

## Sheet: Fig 2C
Figure 2C
Weight					Nipbl Q-RT-PCR
Genotype	Sample	Gender	Weight (g) at 11 weeks		Sample		Nipbl Ct Mean		B2M Ct Mean	dCt	dCt mean	dCt SD	dCt SEM	2-ddCt	2-(ddCt-SEM)	2-(ddCt+SEM)
Wildtype	1	Female	28		Wildtype	1	23.2		22.92	0.28
Wildtype	2	Female	31			2	23.46		23.15	0.31
Wildtype	3	Female	29			3	23.13		23.03	0.1
Wildtype	4	Female	29			4	23.4		23.35
Wildtype	1	Male	39			5	23.52		23.07	0.45
Wildtype	2	Male	44			6	23.08		22.91	0.17
Wildtype	3	Male	43			7	23.2		22.9	0.3	0.268333	0.121559	0.0459451	1	1.03236	0.968655
Wildtype	4	Male	38
Wildtype	5	Male	44		Nipbl Flox/+	1	23.06		22.59	0.47
Wildtype	6	Male	46			2	22.55		22.55	0
Wildtype	7	Male	41			3	23.42		23.07	0.35
Wildtype	8	Male	41			4	23.19		22.8	0.39
Wildtype	9	Male	40			5	23.17		22.84	0.33
Wildtype	10	Male	35			6	22.68		22.46	0.22
Wildtype	11	Male	39			7	22.92		22.59	0.33
Wildtype	12	Male	42			8	23.33		23.36	-0.03	0.2575	0.182111	0.0643858	1.00754	1.05352	0.963561
Wildtype	13	Male	50
Wildtype	14	Male	48
Wildtype	15	Male	50		Q-RT-PCR analysis: dCt values for each sample were obtained by subtracting the Ct value for beta-2 microglobulin (B2M) from the Ct value for Nipbl. Errors in dCt were calculated as standard errors of the mean (SEM). Each ddCt value was obtained by subtracting the mean dCt for Nipbl from the mean dCt of the wildtype control. Expression relative to wildtype was calculated as 2-(ddCt). The columns l…
Nipbl Flox/+	1	Female	32
Nipbl Flox/+	2	Female	28
Nipbl Flox/+	3	Female	31
Nipbl Flox/+	4	Female	29
Nipbl Flox/+	1	Male	40
Nipbl Flox/+	2	Male	33
Nipbl Flox/+	3	Male	42
Nipbl Flox/+	4	Male	42
Nipbl Flox/+	5	Male	37
Nipbl Flox/+	6	Male	47
Nipbl Flox/+	7	Male	44
Nipbl Flox/+	8	Male	32
Nipbl Flox/+	9	Male	33
Nipbl Flox/+	10	Male	33
Nipbl Flox/+	11	Male	35
Nipbl Flox/+	12	Male	42
Nipbl Flox/+	13	Male	40
Nipbl Flox/+	14	Male	44

## Sheet: Fig 2D
Figure 2D
Weight					Nipbl Q-RT-PCR
Genotype	Sample	Gender	Weight (g) at 12 weeks		Sample		Nipbl Ct Mean		B2M Ct Mean	dCt	dCt mean	dCt SD	dCt SEM	2-ddCt	2-(ddCt-SEM)	2-(ddCt+SEM)
Wildtype	1	Female	36		Wildtype	1	22.54		20.31	2.23
Wildtype	2	Female	33			2	22.27		19.93	2.34
Wildtype	3	Female	30.1			3	22.73		20.32	2.41
Wildtype	1	Male	41			4	22.12		19.7	2.42
Wildtype	2	Male	39			5	21.98		19.99	1.99
Wildtype	3	Male	42.4			6	22.09		19.83	2.26	2.275	0.159342	0.0650513	1	1.04612	0.955911
Wildtype	4	Male	36
Wildtype	5	Male	42.5		Nipbl Flrt/+	1	22.32		20.21	2.11
Wildtype	6	Male	33.5			2	22.28		19.47	2.81
Wildtype	7	Male	38.8			3	21.84		20.12	1.72
Nipbl Flrt/+	1	Female	22.9			4	21.92		19.84	2.08
Nipbl Flrt/+	2	Female	36.1			5	21.675		20.02	1.655
Nipbl Flrt/+	3	Female	35.4			6	21.93		19.83	2.1	2.07917	0.410955	0.167772	1.14539	1.28664	1.01964
Nipbl Flrt/+	4	Female	29
Nipbl Flrt/+	5	Female	29
Nipbl Flrt/+	6	Female	36.2		Q-RT-PCR analysis: dCt values for each sample were obtained by subtracting the Ct value for beta-2 microglobulin (B2M) from the Ct value for Nipbl. Errors in dCt were calculated as standard errors of the mean (SEM). Each ddCt value was obtained by subtracting the mean dCt for Nipbl from the mean dCt of the wildtype control. Expression relative to wildtype was calculated as 2-(ddCt). The columns l…
Nipbl Flrt/+	1	Male	43.1
Nipbl Flrt/+	2	Male	45.5
Nipbl Flrt/+	3	Male	40.9
Nipbl Flrt/+	4	Male	21.8
Nipbl Flrt/+	5	Male	45
Nipbl Flrt/+	6	Male	36
Nipbl Flrt/+	7	Male	40
Nipbl Flrt/+	8	Male	41
Nipbl Flrt/+	9	Male	44
Nipbl Flrt/+	10	Male	32
Nipbl Flrt/+	11	Male	48
Nipbl Flrt/+	12	Male	37
Nipbl Flrt/+	13	Male	45.5

## Sheet: Fig 2E
Figure 2E
Weight					Nipbl Q-RT-PCR
Genotype	Sample	Gender	Weight (g) at 8 weeks		Sample		Nipbl Ct Mean		B2M Ct Mean	dCt	dCt mean	dCt SD	dCt SEM	2-ddCt	2-(ddCt-SEM)	2-(ddCt+SEM)
Wildtype	1	Female	26.3		Wildtype	1	22.8833		23.7684	-0.885089
Wildtype	2	Female	33			2	23.1899		23.9313	-0.741399
Wildtype	3	Female	32.4			3	23.4028		24.0207	-0.617861
Wildtype	1	Male	41			4	23.5317		24.3785	-0.84675
Wildtype	2	Male	38.3			5	24.4913		25.0024	-0.51106
Wildtype	3	Male	38.3			6	24.0898		24.1604	-0.0706044	-0.612127	0.29992	0.122442	1	1.08858	0.918631
Wildtype	4	Male	40
Nipbl FIN/+	1	Female	24.9		Nipbl FIN/+	1	23.3567		24.2487	-0.892008
Nipbl FIN/+	2	Female	23.8			2	24.4132		25.0817	-0.668514
Nipbl FIN/+	3	Female	16			3	24.0034		23.9726	0.0307966
Nipbl FIN/+	4	Female	23.6			4	23.831		23.6514	0.179624
Nipbl FIN/+	1	Male	21.8			5	24.7236		24.4345	0.289065
Nipbl FIN/+	2	Male	30.9			6	25.0758		24.825	0.250837
Nipbl FIN/+	3	Male	24.3			7	25.2706		24.7602	0.510372	-0.0428325	0.52756	0.199399	0.673946	0.773838	0.586949
Nipbl FIN/+	4	Male	22
Nipbl FIN/+	5	Male	18.5
Nipbl FIN/+	6	Male	20.2		Q-RT-PCR analysis: dCt values for each sample were obtained by subtracting the Ct value for beta-2 microglobulin (B2M) from the Ct value for Nipbl. Errors in dCt were calculated as standard errors of the mean (SEM). Each ddCt value was obtained by subtracting the mean dCt for Nipbl from the mean dCt of the wildtype control. Expression relative to wildtype was calculated as 2-(ddCt). The columns l…
Nipbl FIN/+	7	Male	37.8

## Sheet: Fig 7B
Figure 7B
Sample	Genotype	Weight (g)	Normalized Weight (weight/ mean weight cTnt-Cre)	Mean of Normalized Weights
1	cTnt-Cre	0.75	0.810811	1
2	cTnt-Cre	0.79	0.854054
3	cTnt-Cre	0.82	0.886486
4	cTnt-Cre	0.83	0.897297
5	cTnt-Cre	0.86	0.92973
6	cTnt-Cre	0.87	0.940541
7	cTnt-Cre	0.88	0.951351
8	cTnt-Cre	0.88	0.951351
9	cTnt-Cre	0.9	0.972973
10	cTnt-Cre	0.93	1.00541
11	cTnt-Cre	0.93	1.00541
12	cTnt-Cre	0.94	1.01622
13	cTnt-Cre	0.96	1.03784
14	cTnt-Cre	0.97	1.04865
15	cTnt-Cre	1.06	1.14595
16	cTnt-Cre	1.09	1.17838
17	cTnt-Cre	1.09	1.17838
18	cTnt-Cre	1.1	1.18919
1	Nipbl FLEX/+; cTnt-Cre	0.43	0.464865	0.762934
2	Nipbl FLEX/+; cTnt-Cre	0.56	0.605405
3	Nipbl FLEX/+; cTnt-Cre	0.62	0.67027
4	Nipbl FLEX/+; cTnt-Cre	0.63	0.681081
5	Nipbl FLEX/+; cTnt-Cre	0.66	0.713514
6	Nipbl FLEX/+; cTnt-Cre	0.68	0.735135
7	Nipbl FLEX/+; cTnt-Cre	0.7	0.756757
8	Nipbl FLEX/+; cTnt-Cre	0.71	0.767568
9	Nipbl FLEX/+; cTnt-Cre	0.75	0.810811
10	Nipbl FLEX/+; cTnt-Cre	0.78	0.843243
11	Nipbl FLEX/+; cTnt-Cre	0.82	0.886486
12	Nipbl FLEX/+; cTnt-Cre	0.83	0.897297
13	Nipbl FLEX/+; cTnt-Cre	0.83	0.897297
14	Nipbl FLEX/+; cTnt-Cre	0.88	0.951351
1	Nipbl FLEX/+	0.58	0.627027	0.759214
2	Nipbl FLEX/+	0.61	0.659459
3	Nipbl FLEX/+	0.63	0.681081
4	Nipbl FLEX/+	0.63	0.681081
5	Nipbl FLEX/+	0.66	0.713514
6	Nipbl FLEX/+	0.66	0.713514
7	Nipbl FLEX/+	0.66	0.713514
8	Nipbl FLEX/+	0.67	0.724324
9	Nipbl FLEX/+	0.69	0.745946
10	Nipbl FLEX/+	0.69	0.745946
11	Nipbl FLEX/+	0.7	0.756757
12	Nipbl FLEX/+	0.7	0.756757
13	Nipbl FLEX/+	0.71	0.767568
14	Nipbl FLEX/+	0.72	0.778378
15	Nipbl FLEX/+	0.72	0.778378
16	Nipbl FLEX/+	0.73	0.789189
17	Nipbl FLEX/+	0.73	0.789189
18	Nipbl FLEX/+	0.74	0.8
19	Nipbl FLEX/+	0.76	0.821622
20	Nipbl FLEX/+	0.81	0.875676
21	Nipbl FLEX/+	0.82	0.886486
22	Nipbl FLEX/+	0.83	0.897297
1	Wlidtype	0.68	0.735135	0.984133
2	Wlidtype	0.72	0.778378
3	Wlidtype	0.73	0.789189
4	Wlidtype	0.75	0.810811
5	Wlidtype	0.77	0.832432
6	Wlidtype	0.82	0.886486
7	Wlidtype	0.84	0.908108
8	Wlidtype	0.84	0.908108
9	Wlidtype	0.86	0.92973
10	Wlidtype	0.86	0.92973
11	Wlidtype	0.87	0.940541
12	Wlidtype	0.88	0.951351
13	Wlidtype	0.9	0.972973
14	Wlidtype	0.9	0.972973
15	Wlidtype	0.91	0.983784
16	Wlidtype	0.91	0.983784
17	Wlidtype	0.91	0.983784
18	Wlidtype	0.94	1.01622
19	Wlidtype	0.94	1.01622
20	Wlidtype	0.95	1.02703
21	Wlidtype	0.95	1.02703
22	Wlidtype	0.96	1.03784
23	Wlidtype	0.96	1.03784
24	Wlidtype	0.97	1.04865
25	Wlidtype	0.98	1.05946
26	Wlidtype	1.02	1.1027
27	Wlidtype	1.02	1.1027
28	Wlidtype	1.06	1.14595
29	Wlidtype	1.07	1.15676
30	Wlidtype	1.12	1.21081
31	Wlidtype	1.13	1.22162

## Sheet: Fig 7C
Figure 7C
Sample	Genotype	Weight (g)	Normalized Weight (weight/ mean weight Sox17-2A-iCre)	Mean of Normalized Weights
1	Sox17-2A-iCre	0.96	0.824742	1.00032
2	Sox17-2A-iCre	1.02	0.876289
3	Sox17-2A-iCre	1.02	0.876289
4	Sox17-2A-iCre	1.04	0.893471
5	Sox17-2A-iCre	1.06	0.910653
6	Sox17-2A-iCre	1.07	0.919244
7	Sox17-2A-iCre	1.1	0.945017
8	Sox17-2A-iCre	1.14	0.979381
9	Sox17-2A-iCre	1.19	1.02234
10	Sox17-2A-iCre	1.24	1.06529
11	Sox17-2A-iCre	1.24	1.06529
12	Sox17-2A-iCre	1.28	1.09966
13	Sox17-2A-iCre	1.28	1.09966
14	Sox17-2A-iCre	1.3	1.11684
15	Sox17-2A-iCre	1.33	1.14261
16	Sox17-2A-iCre	1.36	1.16838
1	Nipbl FLEX/+; Sox17-2A-iCre	0.63	0.541237	0.718525
2	Nipbl FLEX/+; Sox17-2A-iCre	0.63	0.541237
3	Nipbl FLEX/+; Sox17-2A-iCre	0.69	0.592784
4	Nipbl FLEX/+; Sox17-2A-iCre	0.73	0.627148
5	Nipbl FLEX/+; Sox17-2A-iCre	0.73	0.627148
6	Nipbl FLEX/+; Sox17-2A-iCre	0.75	0.64433
7	Nipbl FLEX/+; Sox17-2A-iCre	0.75	0.64433
8	Nipbl FLEX/+; Sox17-2A-iCre	0.77	0.661512
9	Nipbl FLEX/+; Sox17-2A-iCre	0.8	0.687285
10	Nipbl FLEX/+; Sox17-2A-iCre	0.81	0.695876
11	Nipbl FLEX/+; Sox17-2A-iCre	0.83	0.713058
12	Nipbl FLEX/+; Sox17-2A-iCre	0.84	0.721649
13	Nipbl FLEX/+; Sox17-2A-iCre	0.86	0.738832
14	Nipbl FLEX/+; Sox17-2A-iCre	0.87	0.747423
15	Nipbl FLEX/+; Sox17-2A-iCre	0.89	0.764605
16	Nipbl FLEX/+; Sox17-2A-iCre	0.9	0.773196
17	Nipbl FLEX/+; Sox17-2A-iCre	0.9	0.773196
18	Nipbl FLEX/+; Sox17-2A-iCre	0.91	0.781787
19	Nipbl FLEX/+; Sox17-2A-iCre	0.92	0.790378
20	Nipbl FLEX/+; Sox17-2A-iCre	0.97	0.833333
21	Nipbl FLEX/+; Sox17-2A-iCre	1.07	0.919244
22	Nipbl FLEX/+; Sox17-2A-iCre	1.15	0.987973
1	Nipbl FLEX/+	0.48	0.412371	0.680126
2	Nipbl FLEX/+	0.64	0.549828
3	Nipbl FLEX/+	0.65	0.558419
4	Nipbl FLEX/+	0.65	0.558419
5	Nipbl FLEX/+	0.69	0.592784
6	Nipbl FLEX/+	0.75	0.64433
7	Nipbl FLEX/+	0.78	0.670103
8	Nipbl FLEX/+	0.8	0.687285
9	Nipbl FLEX/+	0.81	0.695876
10	Nipbl FLEX/+	0.82	0.704467
11	Nipbl FLEX/+	0.83	0.713058
12	Nipbl FLEX/+	0.86	0.738832
13	Nipbl FLEX/+	0.86	0.738832
14	Nipbl FLEX/+	0.87	0.747423
15	Nipbl FLEX/+	0.88	0.756014
16	Nipbl FLEX/+	0.89	0.764605
17	Nipbl FLEX/+	0.91	0.781787
18	Nipbl FLEX/+	1.08	0.927835
1	Wlidtype	0.9	0.773196	0.972509
2	Wlidtype	0.95	0.816151
3	Wlidtype	0.96	0.824742
4	Wlidtype	0.96	0.824742
5	Wlidtype	1.01	0.867698
6	Wlidtype	1.01	0.867698
7	Wlidtype	1.02	0.876289
8	Wlidtype	1.02	0.876289
9	Wlidtype	1.06	0.910653
10	Wlidtype	1.08	0.927835
11	Wlidtype	1.11	0.953608
12	Wlidtype	1.11	0.953608
13	Wlidtype	1.14	0.979381
14	Wlidtype	1.17	1.00515
15	Wlidtype	1.2	1.03093
16	Wlidtype	1.2	1.03093
17	Wlidtype	1.21	1.03952
18	Wlidtype	1.21	1.03952
19	Wlidtype	1.25	1.07388
20	Wlidtype	1.25	1.07388
21	Wlidtype	1.25	1.07388
22	Wlidtype	1.26	1.08247
23	Wlidtype	1.27	1.09107
24	Wlidtype	1.28	1.09966
25	Wlidtype	1.42	1.21993

[truncated: 14 more sheets: Fig 7D, Fig 7E, Fig 7F, Fig 7G, Fig 7H, Fig 7I, Fig 8E, Fig S1, Fig S2D, Fig S3A, Fig S3B, FigS3C, Fig S4, Fig S5]
