# Supplementary material for: Conditional Creation and Rescue of Nipbl-Deficiency in Mice Reveals Multiple Determinants of Risk for Congenital Heart Defects
Source: PLoS Biol. 2016 Sep 8;14(9):e2000197. doi: 10.1371/journal.pbio.2000197 (PMC5016002; doi:10.1371/journal.pbio.2000197)
Supplement: S1 Table — The following primer sequences were used in Q-RT-PCR experiments to detect mRNA expression levels of 29 cardiac developmental genes, plus Nipbl and beta-2 microglobulin. (XLSX) [file pbio.2000197.s002.xlsx]

## Sheet: Sheet1
Gene		Forward		Reverse
Amot		GAGGGGCAACTGATGAGGTAT		GGCTATGAGGTTGAGAGTTCCTG
Arghap28		AAGCCTCAGTAGACAGCAGC		CGTTGCCAGAGATCAGAGTTG
B2M		CATGGCTCGCTCGGTGACC		AATGTGAGGCGGGTGGAACTG
Bmp4		CACTGTGAGGAGTTTCCATC		TCCAGGAACCATTTCTGCTG
Ccnd1		TTGTGCATCTACACTGACAACTC		AGGGTGGGTTGGAAATGAACT
Cfc1		CAGCCACTGTGACCTGAAAA		ATCAAGGGTGACAGCTCAGG
Cited2		AGGAAAAGAAAAGGGAACGG		CAGCAGCACATAGAGGGACA
Fgf10		GAGAAGAACGGCAAGGTCAG		CCCCTTCTTGTTCATGGCTA
Foxa2		TAGCGGAGGCAAGAAGACC		CTTAGGCCACCTCGCTTGT
Foxc2		GCGCTTCAAGAAGAAGGATG		CCTCGCTCTTAACCACGACT
Gata4		CTGTCATCTCACTATGGGCA		CCAAGTCCGAGCAGGAATTT
Hand1		AAGGATGCACAAGCAGGTGAC		TTTAATCCTCTTCTCGCCGGG
Hand2		CCGACACCAAACTCTCCAAG		TCTTGTCGTTGCTGCTCACT
Hey2		GTTCCGCTAGGCGACAGTAG		GTTGTCGGTGAATTGGACCT
Irx4		CCCGTCTACTGCCCTGTCTA		TCCTTGGACTCGAAGCTGTT
Irx5		TCTTACGTGGGCTCTCCCTA		GGCCTTGAGAGTGGCTGTAG
Jag1		CAGTGCCTCTGTGAGACCAA		AGGGGTCAGAGAGACAAGCA
Lefty1		CACTGCCCTTATCGATTCTAGG		AACGAACCAACTTGTGTGAGC
Mef2c		CCCAATCTTCTGCCACTG		GGTTGCCGTATCCATTCC
Msx2		AATTCCGAAGACGGAGCAC		CGGTTGGTCTTGTGTTTCCT
Myc		TGAGCCCCTAGTGCTGCAT		AGCCCGACTCCGACCTCTT
Myh6		AGCTGACAGGGGCCATCAT		ACATACTCGTTCCCCACCTTC
Nipbl		AGTCCATATGCCCCACAGAG		ACCGGCAACAATAGGACTTG
Nkx2-5		AGCACCACTCTCTGCTACCC		CTGCTCCAGGTTCAGGATGT
Nppa		GCTTCCAGGCCATATTGGAG		GGGGGCATGACCTCATCTT
Pitx2c		CCTCACCCTTCTGTCACCAT		GCCCACATCCTCATTCTTTC
Sall4		AACACACACGGGAGAGAAGC		AGTTATTGTTGGCCCCATGA
Snai2		TGGTCAAGAAAACATTTCAACGCC		GGTGAGGATCTCTGGTTTTGGTA
Tbx2		CCGCACCTATGTCTTCCCAG		GCTCCTCATACAAACGGAGAGTG
Tbx5		GGCCTTAATCCCAAAACGAAGT		TGCCAGTTACGGACCATTTGT
Tmem88		GCTGAAGCCTAACATGATGACA		ATCCCCTAGATTGCTGGGC
